# Supplementary material for: Integrating Ontogenetic Shift, Growth and Mortality to Determine a Species' Ecological Role from Isotopic Signatures
Source: PLoS One. 2015 May 21;10(5):e0125059. doi: 10.1371/journal.pone.0125059 (PMC4440762; doi:10.1371/journal.pone.0125059)
Supplement: S1 Table — Stable isotope ratios were quantified from dried muscle samples by the UC Davis Stable Isotope Facility, Department of Plant Sciences at the University of California. (XLSX) [file pone.0125059.s001.xlsx]

## Sheet: Plan1
Supporting Information
S1 Table. Stable isotope ratios of carbon and nitrogen (δ15N, δ13C) of measured specimens of Lycengraulis grossidens (silver sardine), Cyanocharax alburnus (white lambari) and Astyanax fasciatus (red-tail lambari) captured in Pinguela Lagoon, southern Brazil (29°49'S, 050º10'W; November and December 2009, and March and April 2010). Stable isotope ratios were quantified from dried muscle samples b…
	Lycengraulis grossidens			Cyanocharax alburnos			Astyanax fasciatus
	Total Length (cm)	d15N	d13C	Total Length (cm)	d15N	d13C	Total Length (cm)	d15N	d13C
1	4.9	11.8085	-23.474	2.15	11.01	-24.66	3.663	8.37351	-19.002
2	5	11.196	-23.7687	2.35	10.62	-19.42	3.729	10.7412	-24.8773
3	5.2	11.3374	-24.1657	2.6	10.82	-20.69	4.607	9.38605	-19.7199
4	5.4	10.9081	-24.2056	2.67	11.34	-19.71	4.844	8.06115	-22.2982
5	5.5	11.5507	-23.6316	3.34	12.07	-20.95	5.493	9.24453	-22.6558
6	5.5	11.6223	-23.5654	3.46	11.07	-20.32	5.991	9.69536	-20.0037
7	5.5	11.4398	-23.5215	3.75	10.88	-20.87	6.008	9.27628	-20.4745
8	5.5	11.6451	-23.3838	3.88	10.79	-19.43	6.167	9.53302	-19.8952
9	5.6	11.4232	-23.4948	4.05	10.82	-19.37	7.374	10.4027	-24.751
10	5.7	11.2277	-23.8561	4.07	10.78	-21.14	7.603	9.27335	-22.0144
11	5.7	11.453	-23.6651	4.53	11.34	-20.95	8.045	9.63364	-20.6878
12	5.7	11.2353	-24.1221	4.54	10.62	-20.88	8.722	9.67495	-20.6914
13	5.9	11.4045	-23.696	4.59	11.75	-20.08	9.873	10.3913	-18.9976
14	6	11.2396	-23.6167	5.34	10.91	-20.21	9.887	10.9018	-20.2568
15	6.1	11.6653	-23.4684	5.44	11.08	-20.42	9.964	10.6056	-20.8011
16	6.3	11.4408	-23.7577	5.63	10.67	-20.73	10.383	10.5432	-19.4974
17	6.4	11.1644	-23.3324	5.7	10.62	-20.14	10.778	10.3782	-19.5351
18	6.6	11.0209	-23.7814	6.35	11.29	-19.56	11.012	11.1045	-20.6636
19	6.7	11.3618	-23.6187	6.41	10.92	-21.13	11.425	10.0011	-18.9317
20	7.2	11.5903	-22.7665	6.5	10.98	-20.18	12.95	11.3064	-18.4452
21	7.3	11.4663	-22.9715	6.5	10.77	-20.53	13.36	10.9993	-18.4728
22	7.4	11.3066	-22.7265	7.1	10.85	-20.45	13.69	11.1725	-18.676
23	7.7	11.2369	-23.3856	7.32	10.41	-18.18	14.655	10.9225	-17.4898
24	7.8	11.1095	-22.3346	7.54	12.41	-19.56
25	7.9	10.7478	-22.4858	7.92	12.51	-21.35
26	7.9	11.3475	-22.9509	8.24	10.46	-19.45
27	8	11.1288	-21.9852
28	8	10.9287	-22.7501
29	8.2	11.1393	-22.1052
30	8.3	10.9915	-22.1729
31	8.4	10.9406	-22.2636
32	8.6	11.2633	-21.153
33	8.6	11.072	-22.8234
34	9	10.5712	-21.8188
35	9.3	10.9074	-22.5158
36	9.4	10.9095	-21.7154
37	9.5	11.1253	-21.9812
38	11	11.7683	-22.7398
39	11	11.8756	-21.7038
40	11.8	12.2929	-20.9713
41	12.4	11.8736	-20.8365
42	12.5	12.1829	-20.8773
43	12.7	11.999	-20.198
44	16.3	12.5009	-20.195
45	21.7	12.0958	-18.5108
46	22.6	12.3553	-20.1092
